# Supplementary material for: Genome Plasticity and Polymorphisms in Critical Genes Correlate with Increased Virulence of Dutch Outbreak-Related Coxiella burnetii Strains
Source: Front Microbiol. 2017 Aug 10;8:1526. doi: 10.3389/fmicb.2017.01526 (PMC5554327; doi:10.3389/fmicb.2017.01526)
Supplement: Supplementary file 2 [file Table2.XLSX]

## Sheet: Supplementary Table_2
Supplementary Table 2: List of genotype-specific orthologs in sequenced C. burnetii strains as assessed by proteinortho software
Non-orthologs between strains of different genotype as well as non orthologs with reference NM strain are represented as “-”. These genotype-specific genes include point mutations and small insertion/ deletion of <50 bp in existing pseudo genes of NM (pseudo genes are not included in the otholog analysis) or contain partial ORF relative to complete ORF in NM. Pseudo genes and complete ORF of NM a…
CbNL01					CbNL12				Other Human Strains				Reference NM	Gene Name	Remarks
NL3262	602	NLhu3345937	42785537	CbCVIC1	601	18430	2574	701CbB1	Henzerling	Heizberg	Scurry	Schperling
AUR58_03880	AYM11_03350	AYM38_03440	AYM00_03585	AYM02_03480	-	-	-	-	-	-	-	-	-	hypothetical protein	Pseudo gene, CBU_1686a
AUR58_06085	AYM11_05270	AYM38_05385	AYM00_05680	AYM02_05450	-	-	-	-	-	-	-	-	-	hypothetical protein	Pseudo gene, CBU_1343
AUR58_06090	AYM11_05275	AYM38_05390	AYM00_05685	AYM02_05455	-	-	-	-	-	-	-	-	-	hypothetical protein	Pseudo gene, CBU_1343
AUR58_06095	AYM11_05285	AYM38_05400	AYM00_05695	AYM02_05465	-	-	-	-	-	-	-	-	-	hypothetical protein	Pseudo gene, CBU_1343
AUR58_08505	AYM11_07530	AYM38_07655	AYM00_08065	AYM02_07755	-	-	-	-	-	-	-	-	-	hypothetical protein	Fusion of partial ORF; CBU_0916a, CBU_0918
AUR58_09085	AYM11_08100	AYM38_08225	AYM00_08650	AYM02_08330	-	-	-	-	-	-	-	-	-	hypothetical protein	Pseudo gene, CBU_1024
AUR58_10105	AYM11_08985	AYM38_09140	AYM00_09630	AYM02_09255	-	-	-	-	-	-	-	-	-	hypothetical protein	Pseudo gene, CBU_0603
-	-	-	-	-	AYM90_05165	AYN00_05145	AYM93_05135	AYM94_05145	-	-	-	-	-	hypothetical protein	Pseudo gene, CBU_1024
-	-	-	-	-	AYM90_06680	AYN00_06660	AYM93_06675	AYM94_06680	-	-	-	-	-	hypothetical protein	Pseudo gene, CBU_1270a
-	-	-	-	-	AYM90_06685	AYN00_06665	AYM93_06680	AYM94_06685	-	-	-	-	-	hypothetical protein	Pseudo gene, CBU_1270a
-	-	-	-	-	AYM90_08585	AYN00_08565	AYM93_08595	AYM94_08600	-	-	-	-	-	hypothetical protein	Partial ORF deletion, CBU_1723
-	-	-	-	-	-	-	-	-	AYO24_02190	AYO23_02200	-	-	-	hypothetical protein	Partial ORF deletion, CBU_0372
-	-	-	-	-	-	-	-	-	AYO24_04800	AYO23_04815	-	-	-	hypothetical protein	Partial ORF deletion, CBU_0918
-	-	-	-	-	-	-	-	-	AYO24_04875	AYO23_04890	-	-	-	hypothetical protein	Pseudo gene, CBU_0901
-	-	-	-	-	-	-	-	-	AYO24_05315	AYO23_05330	-	-	-	hypothetical protein	Pseudo gene, CBU_0814
-	-	-	-	-	-	-	-	-	AYO24_08900	AYO23_08900	-	-	-	thiol:disulfide interchange protein	Partial ORF deletion, CBU_1723
