# Supplementary material for: Genome Plasticity and Polymorphisms in Critical Genes Correlate with Increased Virulence of Dutch Outbreak-Related Coxiella burnetii Strains
Source: Front Microbiol. 2017 Aug 10;8:1526. doi: 10.3389/fmicb.2017.01526 (PMC5554327; doi:10.3389/fmicb.2017.01526)
Supplement: Supplementary file 3 [file Table3.XLSX]

## Sheet: Supplementary Table_3
Supplementary Table 3: C. burnetii strains genome syntenic blocks relative to NL3262 and flanking transposases in NL3262 strain
Strain	Syntenic block number	Syntenic block other strain gene aliasesd	Syntenic block NL3262 gene aliasesd	NL3262 5' transposase ORF alias	NL3262 3' transposase ORF alias
NM	1	CBU_0282a to CBU_0041	AUR58_00225 to AUR58_01480	AUR58_11620b	AUR58_01490
	2	CBU_1960 to CBU_2095	AUR58_01495 to AUR58_02180	AUR58_01490	AUR58_02185
	3	CBU_2095a to CBU_0039	AUR58_02195 to AUR58_02400	AUR58_02185	AUR58_02405c
	4	CBU_1960 to CBU_1657	AUR58_02415 to AUR58_04055	AUR58_02405c	AUR58_04065b
	5	CBU_1641 to CBU_1655	AUR58_04075 to AUR58_04160	AUR58_04065b	AUR58_04165
	6	CBU_1639 to CBU_1430	AUR58_04175 to AUR58_05380	AUR58_04165	AUR58_05390
	7	CBU_0343 to CBU_0446	AUR58_05410 to AUR58_05920	AUR58_05405	AUR58_05930b
	8	CBU_1369 to CBU_1186b	AUR58_05960 to AUR58_06965	AUR58_05950	AUR58_06975
	9	CBU_0620 to CBU_0714	AUR58_06980 to AUR58_07480	AUR58_06975	AUR58_07485bd
	10	CBU_0722 to CBU_0716	AUR58_07490 to AUR58_07535	AUR58_07485bd	AUR58_07540bd
	11	CBU_1085 to CBU_1063	AUR58_07545 to AUR58_07675	AUR58_07540bd	AUR58_07685
	12	CBU_0758a to CBU_1061	AUR58_07695 to AUR58_09285	AUR58_07685	AUR58_09295
	13	CBU_0758 to CBU_0724a	AUR58_09300 to AUR58_09475	AUR58_09295	AUR58_09480bd
	14	CBU_1087 to CBU_1185	AUR58_09485 to AUR58_09975	AUR58_09480bd	AUR58_09985
	15	CBU_0619 to CBU_0600	AUR58_09995 to AUR58_10110	AUR58_09985	AUR58_10125c
	16	CBU_0580 to CBU_0599	AUR58_10130 to AUR58_10225	AUR58_10125c	AUR58_10230b
	17	CBU_0579 to CBU_0447	AUR58_10240 to AUR58_10935	AUR58_10230b	AUR58_10945
	18	CBU_1372 to CBU_1427	AUR58_10950 to AUR58_11235	AUR58_10945	AUR58_11240
	19	CBU_0341 to CBU_0274	AUR58_11265 to AUR58_11615	AUR58_11255	AUR58_11620b
Z3055	1	TY29_RS01425 to TY29_RS00720	AUR58_00225 to AUR58_00970	AUR58_11620b	Nonea
	2	TY29_RS00715 to TY29_RS00225	AUR58_00985 to AUR58_01480	Nonea	AUR58_01490
	3	TY29_RS09935 to TY29_RS10590	AUR58_01495 to AUR58_02180	AUR58_01490	AUR58_02185
	4	TY29_RS00005 to TY29_RS00210	AUR58_02195 to AUR58_02400	AUR58_02185	AUR58_02405c
	5	TY29_RS09920 to TY29_RS08410	AUR58_02415 to AUR58_04055	AUR58_02405c	AUR58_04065b
	6	TY29_RS08335 to TY29_RS08405	AUR58_04075 to AUR58_04160	AUR58_04065b	AUR58_04165
	7	TY29_RS08315 to TY29_RS07895	AUR58_04175 to AUR58_04650	AUR58_04165	Nonea
	8	TY29_RS07885 to TY29_RS07280	AUR58_04660 to AUR58_05380	Nonea	AUR58_05390
	9	TY29_RS01745 to TY29_RS02250	AUR58_05410 to AUR58_05920	AUR58_05405	AUR58_05930b
	10	TY29_RS06980 to TY29_RS06040	AUR58_05960 to AUR58_06965	AUR58_05950	AUR58_06975
	11	TY29_RS03130 to TY29_RS03620	AUR58_06980 to AUR58_07480	AUR58_06975	AUR58_07485bd
	12	TY29_RS03665 to TY29_RS03635	AUR58_07490 to AUR58_07535	AUR58_07485bd	AUR58_07540bd
	13	TY29_RS05525 to TY29_RS05405	AUR58_07545 to AUR58_07675	AUR58_07540bd	AUR58_07685
	14	TY29_RS03850 to TY29_RS05385	AUR58_07695 to AUR58_09285	AUR58_07685	AUR58_09295
	15	TY29_RS03845 to TY29_RS03675	AUR58_09300 to AUR58_09475	AUR58_09295	AUR58_09480bd
	16	TY29_RS05540 to TY29_RS06020	AUR58_09485 to AUR58_09975	AUR58_09480bd	AUR58_09985
	17	TY29_RS03125 to TY29_RS03035	AUR58_09995 to AUR58_10110	AUR58_09985	AUR58_10125c
	18	TY29_RS02935 to TY29_RS03030	AUR58_10130 to AUR58_10225	AUR58_10125c	AUR58_10230b
	19	TY29_RS02930 to TY29_RS02255	AUR58_10240 to AUR58_10935	AUR58_10230b	AUR58_10945
	20	TY29_RS06995 to TY29_RS07270	AUR58_10950 to AUR58_11235	AUR58_10945	AUR58_11240
	21	TY29_RS01740 to TY29_RS01390	AUR58_11265 to AUR58_11615	AUR58_11255	AUR58_11620b
CbuK_Q154	1	CbuK_0476 to CbuK_0360	AUR58_00225 to AUR58_00830	AUR58_11620b	Nonea
	2	CbuK_1885 to CbuG_1981	AUR58_00860 to AUR58_01335	Nonea	AUR58_01340
	3	CbuK_2011 to CbuK_1986	AUR58_01355 to AUR58_01480	AUR58_01340	AUR58_01490
	4	CbuK_2014 to CbuK_2145	AUR58_01495 to AUR58_02180	AUR58_01490	AUR58_02185
	5	CbuK_0001 to CbuK_0004	AUR58_02200 to AUR58_02215	AUR58_02185	AUR58_02220
	6	CbuK_0198 to CbuK_0227	AUR58_02250 to AUR58_02400	AUR58_02220	Nonea
	7	CbuK_0069 to CbuK_0007	AUR58_02415 to AUR58_02715	Nonea	AUR58_02720
	8	CbuK_0196 to CbuK_0079	AUR58_02725 to AUR58_03330	AUR58_02720	AUR58_03340
	9	CbuK_0072 to CbuK_0076	AUR58_03345 to AUR58_03365	AUR58_03340	AUR58_03375
	10	CbuK_0230 to CbuK_0351	AUR58_03380 to AUR58_04055	AUR58_03375	AUR58_04065b
	11	CbuK_1865 to CbuK_1878	AUR58_04075 to AUR58_04160	AUR58_04065b	AUR58_04165
	12	CbuK_1862 to CbuK_1682	AUR58_04175 to AUR58_05265	AUR58_04165	Nonea
	13	CbuK_0582 to CbuK_0609	AUR58_05270 to AUR58_05395	Nonea	AUR58_05405
	14	CbuK_0539 to CbuK_0578	AUR58_05410 to AUR58_05595	AUR58_05405	AUR58_05600
	15	CbuK_1678 to CbuK_1638	AUR58_05610 to AUR58_05825	AUR58_05600	Nonea
	16	CbuK_1428 to CbuK_1412	AUR58_05830 to AUR58_05920	Nonea	AUR58_05930b
	17	CbuK_1230 to CbuK_1053	AUR58_05940 to AUR58_06960	AUR58_05930b	AUR58_06975
	18	CbuK_1635 to CbuK_1532	AUR58_06980 to AUR58_07535	AUR58_06975	AUR58_07540bd
	19	CbuK_0954 to CbuK_0927	AUR58_07545 to AUR58_07675	AUR58_07540bd	AUR58_07685
	20	CbuK_0619 to CbuK_0774	AUR58_07700 to AUR58_08465	AUR58_07685	Nonea
	21	CbuK_0924 to CbuK_0777	AUR58_08480 to AUR58_09285	Nonea	AUR58_09295
	22	CbuK_0617 to CbuK_0612	AUR58_09300 to AUR58_09325	AUR58_09295	AUR58_09330
	23	CbuK_1504 to CbuK_1528	AUR58_09345 to AUR58_09470	AUR58_09330	AUR58_09480bd
	24	CbuK_0956 to CbuK_1037	AUR58_09485 to AUR58_09920	AUR58_09480bd	Nonea
	25	CbuK_1040 to CbuK_1039	AUR58_09930 to AUR58_09935	Nonea	Nonea
	26	CbuK_1041 to CbuK_1048	AUR58_09940 to AUR58_09975	Nonea	AUR58_09985
	27	CbuK_1431 to CbuK_1446	AUR58_09995 to AUR58_10110	AUR58_09985	AUR58_10125c
	28	CbuK_1258 to CbuK_1240	AUR58_10130 to AUR58_10225	AUR58_10125c	AUR58_10230b
	29	CbuK_1259 to CbuK_1411	AUR58_10240 to AUR58_10935	AUR58_10230b	AUR58_10945
	30	CbuK_1232 to CbuK_1237	AUR58_10955 to AUR58_10975	AUR58_10945	Nonea
	31	CbuK_1450 to CbuK_1500	AUR58_10985 to AUR58_11235	Nonea	AUR58_11240
	32	CbuK_0538 to CbuK_0468	AUR58_11265 to AUR58_11615	AUR58_11255	AUR58_11620b
Q212	1	CbuG_1726 to CbuG_2097	AUR58_00225 to AUR58_02180	AUR58_11620b	AUR58_02185
	2	CbuG_0001 to CbuG_0005	AUR58_02195 to AUR58_02215	AUR58_02185	AUR58_02220
	3	CbuG_0274 to CbuG_0320	AUR58_02230 to AUR58_02460	AUR58_02220	Nonea
	4	CbuG_0058 to CbuG_0008	AUR58_02470 to AUR58_02715	Nonea	AUR58_02720
	5	CbuG_0271 to CbuG_0063	AUR58_02725 to AUR58_03790	AUR58_02720	AUR58_03810
	6	CbuG_0323 to CbuG_0358	AUR58_03815 to AUR58_04055	AUR58_03810	AUR58_04065b
	7	CbuG_0380 to CbuG_0362	AUR58_04075 to AUR58_03960	AUR58_04065b	AUR58_04165
	8	CbuG_0383 to CbuG_0579	AUR58_04175 to AUR58_05380	AUR58_04165	AUR58_05405
	9	CbuG_1663 to CbuG_1565	AUR58_05410 to AUR58_05920	AUR58_05405	AUR58_05930b
	10	CbuG_0642 to CbuG_0822	AUR58_05940 to AUR58_06965	AUR58_05930b	AUR58_06975
	11	CbuG_1383 to CbuG_1288	AUR58_06980 to AUR58_07480	AUR58_06975	AUR58_07485bd
	12	CbuG_1280 to CbuG_1286	AUR58_07490 to AUR58_07535	AUR58_07485bd	AUR58_07540bd
	13	CbuG_0918 to CbuG_0942	AUR58_07545 to AUR58_07675	AUR58_07540bd	AUR58_07685
	14	CbuG_1243 to CbuG_0943	AUR58_07695 to AUR58_09285	AUR58_07685	AUR58_09295
	15	CbuG_1244 to CbuG_1278	AUR58_09300 to AUR58_09475	AUR58_09295	AUR58_09480bd
	16	CbuG_0913 to CbuG_0826	AUR58_09485 to AUR58_09975	AUR58_09480bd	AUR58_09985
	17	CbuG_1384 to CbuG_1398	AUR58_09995 to AUR58_10110	AUR58_09985	AUR58_10125c
	18	CbuG_1418 to CbuG_1401	AUR58_10130 to AUR58_10225	AUR58_10125c	AUR58_10230b
	19	CbuG_1419 to CbuG_1564	AUR58_10240 to AUR58_10935	AUR58_10230b	AUR58_10945
	20	CbuG_0639 to CbuG_0583	AUR58_10950 to AUR58_11235	AUR58_10945	AUR58_11240
	21	CbuG_1664 to CbuG_1734	AUR58_11265 to AUR58_11615	AUR58_11255	AUR58_11620b
Dugway	1	CBUD_1812 to CBUD_2195	AUR58_00225 to AUR58_02180	AUR58_11620b	AUR58_02185
	2	CBUD_0001 to CBUD_0005	AUR58_02195 to AUR58_02215	AUR58_02185	AUR58_02220
	3	CBUD_0130 to CBUD_0220	AUR58_02230 to AUR58_02715	AUR58_02220	AUR58_02720
	4	CBUD_0127 to CBUD_0011b	AUR58_02725 to AUR58_03330	AUR58_02720	AUR58_03340
	5	CBUD_0224 to CBUD_0340	AUR58_03345 to AUR58_04055	AUR58_03340	AUR58_04065b
	6	CBUD_0354 to CBUD_0342	AUR58_04070 to AUR58_04160	AUR58_04065b	AUR58_04165
	7	CBUD_0358 to CBUD_0489	AUR58_04175 to AUR58_04995	AUR58_04165	AUR58_05000e
	8	CBUD_0534 to CBUD_0496	AUR58_05005 to AUR58_05240	AUR58_05000e	Nonea
	9	CBUD_0538 to CBUD_0568	AUR58_05245 to AUR58_05395	Nonea	AUR58_05405
	10	CBUD_1735 to CBUD_1628	AUR58_05410 to AUR58_05920	AUR58_05405	AUR58_05930b
	11	CBUD_1458 to CBUD_1276a	AUR58_05960 to AUR58_06965	AUR58_05950	AUR58_06975
	12	CBUD_0632 to CBUD_0737	AUR58_06980 to AUR58_07535	AUR58_06975	AUR58_07540bd
	13	CBUD_1188 to CBUD_1164	AUR58_07545 to AUR58_07675	AUR58_07540bd	AUR58_07685
	14	CBUD_0772a to CBUD_0978	AUR58_07695 to AUR58_08465	AUR58_07685	Nonea
	15	CBUD_1162 to CBUD_0981	AUR58_08480 to AUR58_09285	Nonea	AUR58_09295
	16	CBUD_0772 to CBUD_0739	AUR58_09300 to AUR58_09475	AUR58_09295	AUR58_09480d
	17	CBUD_1190 to CBUD_1276	AUR58_09485 to AUR58_09975	AUR58_09480d	AUR58_09985
	18	CBUD_0631 to CBUD_0616	AUR58_09995 to AUR58_10110	AUR58_09985	AUR58_10125c
	19	CBUD_1482 to CBUD_1466	AUR58_10130 to AUR58_10225	AUR58_10125c	AUR58_10230b
	20	CBUD_1484 to CBUD_1627	AUR58_10240 to AUR58_10935	AUR58_10230b	AUR58_10945
	21	CBUD_1459 to CBUD_1462e	AUR58_10950 to AUR58_10975	AUR58_10945	Nonea
	22	CBUD_0615 to CBUD_0568a	AUR58_10985 to AUR58_11235	Nonea	AUR58_11240
	23	CBUD_1738 to CBUD_1820	AUR58_11265 to AUR58_11615	AUR58_11255	AUR58_11620b
a Syntenic block rearrangement not associated with a transposase
b Frameshifted transposase
c Shorter transposase ORF
d IS30 family transposase ORF
e ISAs1 family transposase ORF
Bolded syntenic blocks are shared by NM, Z3055, CbuK_Q154, CbuG_Q212 and Dugway genome sequences
